# Supplementary material for: Combined signature of N7-methylguanosine regulators with their related genes and the tumor microenvironment: a prognostic and therapeutic biomarker for breast cancer
Source: Front Immunol. 2023 Oct 5;14:1260195. doi: 10.3389/fimmu.2023.1260195 (PMC10585266; doi:10.3389/fimmu.2023.1260195)
Supplement: Supplementary file 2 [file DataSheet_2.xlsx]

## Sheet: Supplementary Table 3_MGRRGs
Supplementary Table 3. Correlation coefficients of MGRRGs and m7G regulators and database-validation results
MGRRGs	m7G_regulator	GSE42568_cor	GSE42568_p	GSE146558_cor	GSE146558_p	TCGA_BRCA_cor	TCGA_BRCA_p	mean_cor	mean_p	RMDisease V2.0	RMVar	RM2Target	m7GHub (numbers of possible m7G region)
AUNIP	WDR4	0.480701	2.41e-07	0.582968	5.5e-11	0.458562	0	0.50741	8.03e-08	0	1	1	5
STMN1	WDR4	0.457256	1.06e-06	0.452546	1.11e-06	0.424963	0	0.444922	7.26e-07	1	1	1	22
YARS1	WDR4	0.663813	1.6e-14	0.614076	2.56e-12	0.479929	0	0.585939	8.58e-13	0	1	1	26
PSMB2	WDR4	0.592536	3.45e-11	0.473423	2.97e-07	0.437228	0	0.501063	9.91e-08	1	1	1	30
CDCA8	WDR4	0.558426	7.29e-10	0.564844	2.85e-10	0.487035	0	0.536768	3.38e-10	0	1	1	17
CTPS1	WDR4	0.662549	1.87e-14	0.462021	6.18e-07	0.591264	0	0.571945	2.06e-07	0	1	1	32
EBNA1BP2	WDR4	0.462472	7.71e-07	0.562179	3.59e-10	0.491865	0	0.505506	2.57e-07	1	1	1	15
EBNA1BP2	METTL1	0.431127	4.9e-06	0.380807	5.65e-05	0.440462	0	0.417465	2.05e-05	1	1	1	15
CDC20	WDR4	0.6222	1.79e-12	0.464229	5.38e-07	0.516038	0	0.534156	1.79e-07	0	1	1	13
DPH2	WDR4	0.485708	1.73e-07	0.509332	2.47e-08	0.556601	0	0.517214	6.59e-08	1	1	1	11
KIF2C	WDR4	0.656547	3.82e-14	0.451092	1.22e-06	0.49782	0	0.535153	4.06e-07	0	1	1	12
RAD54L	WDR4	0.432726	4.48e-06	0.417071	8.69e-06	0.521972	0	0.457256	4.39e-06	0	1	1	9
STIL	WDR4	0.522672	1.26e-08	0.537993	2.73e-09	0.413672	0	0.491446	5.11e-09	0	1	1	14
LRP8	WDR4	0.595767	2.53e-11	0.541122	2.12e-09	0.449744	0	0.528878	7.14e-10	1	0	1	12
DEPDC1	WDR4	0.578265	1.29e-10	0.465104	5.08e-07	0.415265	0	0.486211	1.7e-07	0	0	1	13
PSRC1	WDR4	0.643606	1.72e-13	0.448557	1.42e-06	0.488472	0	0.526879	4.73e-07	0	1	1	13
SMG5	WDR4	0.68246	1.33e-15	0.405684	1.6e-05	0.553485	0	0.54721	5.34e-06	1	1	1	29
CCT3	WDR4	0.507923	3.72e-08	0.479158	2.03e-07	0.436438	0	0.474506	8.02e-08	1	1	1	32
UCK2	WDR4	0.626523	1.13e-12	0.40873	1.36e-05	0.451002	0	0.495418	4.54e-06	0	1	1	26
JMJD4	WDR4	0.461273	8.31e-07	0.490409	9.49e-08	0.410176	0	0.453953	3.09e-07	0	1	1	4
RNF187	METTL1	0.449422	1.7e-06	0.447265	1.53e-06	0.425641	0	0.440776	1.08e-06	1	1	1	17
EXO1	WDR4	0.497228	7.9e-08	0.473821	2.9e-07	0.437943	0	0.469664	1.23e-07	1	0	1	14
CENPA	WDR4	0.602063	1.38e-11	0.529038	5.55e-09	0.454269	0	0.528457	1.85e-09	0	0	1	6
PPM1G	WDR4	0.630536	7.34e-13	0.416513	8.96e-06	0.491773	0	0.51294	2.99e-06	1	1	1	31
GPN1	WDR4	0.635605	4.22e-13	0.493564	7.62e-08	0.421961	0	0.517043	2.54e-08	0	0	1	3
SRSF7	WDR4	0.431599	4.78e-06	0.401635	1.98e-05	0.404838	0	0.412691	8.19e-06	1	0	1	26
RPIA	WDR4	0.501481	5.87e-08	0.45922	7.37e-07	0.473845	0	0.478182	2.65e-07	0	0	1	3
NCAPH	WDR4	0.427096	6.14e-06	0.500178	4.78e-08	0.422858	0	0.450044	2.06e-06	1	1	1	18
BUB1	WDR4	0.467865	5.5e-07	0.52006	1.11e-08	0.430412	0	0.472779	1.87e-07	0	0	1	11
MCM6	WDR4	0.535558	4.69e-09	0.401843	1.96e-05	0.432151	0	0.456518	6.53e-06	1	1	1	22
CDCA7	WDR4	0.531574	6.39e-09	0.442446	2.05e-06	0.476977	0	0.483666	6.85e-07	0	1	1	31
WDR12	WDR4	0.513931	2.41e-08	0.560719	4.08e-10	0.412072	0	0.495574	8.16e-09	0	1	1	27
DTYMK	WDR4	0.436532	3.61e-06	0.47609	2.49e-07	0.457048	0	0.456557	1.29e-06	1	1	1	8
DTYMK	METTL1	0.471576	4.35e-07	0.497472	5.79e-08	0.358811	0	0.44262	1.64e-07	1	1	1	8
CDC25A	WDR4	0.477749	2.92e-07	0.482907	1.58e-07	0.505986	0	0.488881	1.5e-07	0	1	1	17
POC1A	WDR4	0.405438	1.96e-05	0.395645	2.7e-05	0.422268	0	0.407784	1.55e-05	0	0	1	1
MCM2	WDR4	0.598167	2.01e-11	0.45662	8.67e-07	0.479384	0	0.51139	2.89e-07	1	1	1	32
YEATS2	WDR4	0.539095	3.55e-09	0.528286	5.88e-09	0.462668	0	0.510017	3.14e-09	1	1	1	9
POLR2H	WDR4	0.523236	1.21e-08	0.50819	2.68e-08	0.318578	0	0.450001	1.3e-08	0	1	1	11
POLR2H	METTL1	0.513438	2.5e-08	0.451195	1.21e-06	0.424281	0	0.462971	4.12e-07	0	1	1	11
DNAJB11	WDR4	0.529875	7.29e-09	0.509607	2.42e-08	0.435224	0	0.491569	1.05e-08	0	1	1	15
RFC4	WDR4	0.440676	2.85e-06	0.60645	5.6e-12	0.47422	0	0.507115	9.49e-07	0	1	1	15
MAD2L1	WDR4	0.521199	1.41e-08	0.426123	5.26e-06	0.407466	0	0.451596	1.76e-06	1	0	1	21
TRIP13	WDR4	0.61906	2.48e-12	0.582767	5.61e-11	0.462138	0	0.554655	1.95e-11	0	1	1	9
CCT5	WDR4	0.573123	2.04e-10	0.427787	4.79e-06	0.449812	0	0.483574	1.6e-06	1	1	1	59
SKP2	WDR4	0.540941	3.06e-09	0.42748	4.87e-06	0.434164	0	0.467528	1.62e-06	0	1	1	20
NOP16	WDR4	0.598173	2.01e-11	0.408485	1.38e-05	0.48925	0	0.498636	4.6e-06	0	0	1	5
HNRNPAB	WDR4	0.569596	2.79e-10	0.412133	1.14e-05	0.316628	0	0.432786	3.79e-06	1	1	1	26
MGAT4B	WDR4	0.555075	9.67e-10	0.449945	1.31e-06	0.414129	0	0.47305	4.35e-07	1	1	1	1
RIOK1	WDR4	0.42583	6.59e-06	0.484327	1.44e-07	0.487377	0	0.465845	2.24e-06	0	1	1	31
TBC1D7	WDR4	0.638948	2.91e-13	0.552625	8.16e-10	0.418256	0	0.53661	2.72e-10	0	1	1	4
LSM2	WDR4	0.47043	4.68e-07	0.411594	1.17e-05	0.424072	0	0.435365	4.05e-06	0	1	1	7
BAK1	WDR4	0.4294	5.4e-06	0.355615	0.000183347	0.447532	0	0.410849	6.29e-05	0	0	1	2
SRPK1	WDR4	0.511437	2.89e-08	0.462582	5.97e-07	0.454244	0	0.476088	2.09e-07	0	1	1	36
CCDC167	METTL1	0.561785	5.48e-10	0.473868	2.89e-07	0.41864	0	0.484765	9.64e-08	1	0	1	3
BYSL	WDR4	0.513557	2.48e-08	0.450688	1.25e-06	0.550217	0	0.50482	4.24e-07	0	1	1	3
POLR1C	WDR4	0.543245	2.55e-09	0.426164	5.24e-06	0.490854	0	0.486755	1.75e-06	0	1	1	8
XPO5	WDR4	0.654677	4.77e-14	0.489973	9.78e-08	0.496849	0	0.547166	3.26e-08	1	0	1	19
MRPL14	WDR4	0.474398	3.63e-07	0.510038	2.34e-08	0.355112	0	0.446516	1.29e-07	0	1	1	6
MRPL14	METTL1	0.543973	2.4e-09	0.37255	8.4e-05	0.405797	0	0.440773	2.8e-05	0	1	1	6
MCM3	WDR4	0.467324	5.7e-07	0.453367	1.06e-06	0.476221	0	0.465637	5.43e-07	1	1	1	27
BEND3	WDR4	0.400457	2.53e-05	0.517268	1.37e-08	0.449748	0	0.455825	8.43e-06	0	0	1	6
CENPW	WDR4	0.514067	2.38e-08	0.580158	7.14e-11	0.445076	0	0.5131	7.97e-09	0	0	1	2
AIMP2	WDR4	0.629745	8e-13	0.453451	1.05e-06	0.423095	0	0.502097	3.51e-07	1	1	1	14
LRWD1	WDR4	0.538081	3.84e-09	0.381157	5.55e-05	0.410321	0	0.443186	1.85e-05	0	1	1	9
RBM28	WDR4	0.628957	8.71e-13	0.519164	1.19e-08	0.448935	0	0.532352	3.95e-09	1	1	1	25
EZH2	WDR4	0.492381	1.1e-07	0.493231	7.8e-08	0.487206	0	0.49094	6.28e-08	0	1	1	31
CDCA2	WDR4	0.492313	1.11e-07	0.483858	1.48e-07	0.415256	0	0.463809	8.64e-08	0	0	1	20
MCM4	WDR4	0.445783	2.11e-06	0.503562	3.75e-08	0.467138	0	0.472161	7.17e-07	1	1	1	33
MRPL15	WDR4	0.624576	1.39e-12	0.542791	1.85e-09	0.430474	0	0.532614	6.16e-10	0	1	1	6
RRS1	WDR4	0.588084	5.24e-11	0.42862	4.57e-06	0.435446	0	0.48405	1.52e-06	0	0	1	5
POP1	WDR4	0.504995	4.58e-08	0.506443	3.05e-08	0.535762	0	0.515733	2.54e-08	0	0	1	11
DCAF13	WDR4	0.489657	1.33e-07	0.481992	1.68e-07	0.408335	0	0.459995	1e-07	0	1	1	17
NUDCD1	WDR4	0.608934	6.97e-12	0.461234	6.5e-07	0.427251	0	0.49914	2.17e-07	0	0	1	9
MED30	WDR4	0.507209	3.91e-08	0.474351	2.8e-07	0.456688	0	0.479416	1.06e-07	0	1	1	2
TOP1MT	WDR4	0.500193	6.43e-08	0.422707	6.37e-06	0.481543	0	0.468148	2.14e-06	0	1	1	8
BOP1	WDR4	0.739672	0	0.46382	5.52e-07	0.585285	0	0.596259	1.84e-07	0	1	1	25
MELK	WDR4	0.615644	3.53e-12	0.504155	3.6e-08	0.425738	0	0.515179	1.2e-08	0	1	1	16
GTPBP4	WDR4	0.606803	8.63e-12	0.482707	1.6e-07	0.553935	0	0.547815	5.35e-08	0	1	1	37
NUDT5	WDR4	0.536398	4.39e-09	0.500395	4.71e-08	0.439726	0	0.492173	1.72e-08	0	0	1	9
SUV39H2	WDR4	0.498068	7.45e-08	0.561589	3.78e-10	0.516618	0	0.525425	2.5e-08	0	0	1	10
PDSS1	WDR4	0.563618	4.69e-10	0.554189	7.14e-10	0.514676	0	0.544161	3.94e-10	0	0	1	4
BMS1	WDR4	0.487197	1.57e-07	0.556143	6.05e-10	0.476154	0	0.506498	5.24e-08	0	1	1	29
DNAJC9	WDR4	0.582068	9.13e-11	0.426373	5.18e-06	0.447115	0	0.485185	1.73e-06	1	1	1	20
PDCD11	WDR4	0.492418	1.1e-07	0.512194	2e-08	0.491556	0	0.498723	4.33e-08	0	1	1	18
PSMD13	WDR4	0.454469	1.26e-06	0.504498	3.51e-08	0.260226	0	0.406398	4.31e-07	0	1	1	11
MRPL17	METTL1	0.457545	1.04e-06	0.433326	3.49e-06	0.506269	0	0.465714	1.51e-06	1	1	1	13
FEN1	WDR4	0.636827	3.69e-13	0.512624	1.94e-08	0.446172	0	0.531874	6.45e-09	1	1	1	14
STIP1	WDR4	0.481525	2.28e-07	0.433576	3.44e-06	0.372863	0	0.429321	1.22e-06	1	1	1	39
CDCA5	WDR4	0.611161	5.57e-12	0.52557	7.26e-09	0.510517	0	0.549083	2.42e-09	1	1	1	9
ZPR1	WDR4	0.677107	3.11e-15	0.458848	7.54e-07	0.461261	0	0.532406	2.51e-07	1	0	1	6
HMBS	WDR4	0.628182	9.46e-13	0.453558	1.05e-06	0.437095	0	0.506279	3.49e-07	0	0	1	6
HMBS	METTL1	0.506741	4.05e-08	0.416082	9.17e-06	0.435917	0	0.452913	3.07e-06	0	0	1	6
FOXM1	WDR4	0.61341	4.44e-12	0.481212	1.77e-07	0.457324	0	0.517316	5.91e-08	0	1	1	24
RAD51AP1	WDR4	0.461759	8.06e-07	0.529565	5.32e-09	0.402209	0	0.464511	2.7e-07	0	1	1	18
CDCA3	WDR4	0.551321	1.32e-09	0.548674	1.14e-09	0.450384	0	0.516793	8.19e-10	1	1	1	9
ORMDL2	METTL1	0.589865	4.44e-11	0.494219	7.28e-08	0.468682	0	0.517589	2.43e-08	1	1	1	10
MARS1	WDR4	0.348092	0.000293608	0.550771	9.53e-10	0.443556	0	0.447473	9.79e-05	0	1	1	22
MARS1	METTL1	0.477495	2.97e-07	0.48089	1.81e-07	0.485343	0	0.481243	1.59e-07	0	1	1	22
PIP4K2C	METTL1	0.474985	3.5e-07	0.542517	1.89e-09	0.430904	0	0.482802	1.17e-07	0	1	1	5
CDK4	METTL1	0.60517	1.01e-11	0.562214	3.58e-10	0.574136	0	0.580507	1.23e-10	1	1	1	15
ATP23	METTL1	0.455764	1.16e-06	0.400737	2.07e-05	0.490153	0	0.448885	7.3e-06	0	0	1	1
KDM2B	WDR4	0.407709	1.74e-05	0.517884	1.31e-08	0.412981	0	0.446191	5.81e-06	0	1	1	8
PUS1	WDR4	0.608519	7.27e-12	0.462303	6.07e-07	0.517517	0	0.529446	2.02e-07	1	1	1	6
SKA3	WDR4	0.423065	7.67e-06	0.471119	3.45e-07	0.409394	0	0.434526	2.67e-06	0	0	1	4
TEX30	WDR4	0.425564	6.68e-06	0.532194	4.33e-09	0.411385	0	0.456381	2.23e-06	0	1	1	3
AHSA1	WDR4	0.50978	3.25e-08	0.476868	2.37e-07	0.285135	0	0.423928	8.98e-08	1	1	1	15
RAD51	WDR4	0.509184	3.4e-08	0.459479	7.25e-07	0.435548	0	0.46807	2.53e-07	1	1	1	9
CCNB2	WDR4	0.589751	4.48e-11	0.426324	5.2e-06	0.436678	0	0.484251	1.73e-06	1	0	1	7
CSK	WDR4	0.506104	4.24e-08	0.414401	1e-05	0.422716	0	0.44774	3.36e-06	0	1	1	4
RCCD1	WDR4	0.506719	4.05e-08	0.456134	8.93e-07	0.411637	0	0.458163	3.11e-07	0	1	1	14
SNRPA1	WDR4	0.490532	1.25e-07	0.435624	3.05e-06	0.403128	0	0.443095	1.06e-06	1	1	1	14
POLR3K	METTL1	0.505262	4.5e-08	0.419977	7.4e-06	0.403891	0	0.443043	2.48e-06	0	1	1	8
TSR3	METTL1	0.435069	3.93e-06	0.441956	2.11e-06	0.414092	0	0.430372	2.01e-06	1	1	1	7
C16orf91	METTL1	0.412464	1.36e-05	0.424978	5.61e-06	0.445888	0	0.427777	6.39e-06	1	0	1	1
MRPS34	METTL1	0.493995	9.87e-08	0.470856	3.51e-07	0.445456	0	0.470102	1.5e-07	0	1	1	9
TBL3	METTL1	0.4198	9.16e-06	0.502838	3.95e-08	0.469506	0	0.464048	3.07e-06	1	0	1	6
DCTPP1	METTL1	0.548464	1.67e-09	0.487421	1.16e-07	0.465945	0	0.50061	3.94e-08	1	1	1	13
NUP93	WDR4	0.617518	2.91e-12	0.403555	1.79e-05	0.520757	0	0.513943	5.97e-06	1	0	1	18
TMEM208	METTL1	0.575444	1.66e-10	0.45501	9.57e-07	0.418279	0	0.482911	3.19e-07	0	1	1	3
TXNL4B	WDR4	0.42934	5.42e-06	0.444742	1.79e-06	0.411652	0	0.428578	2.4e-06	0	1	1	6
CMC2	WDR4	0.632284	6.07e-13	0.402971	1.85e-05	0.410175	0	0.48181	6.15e-06	0	1	1	4
MEAK7	WDR4	0.667623	9.77e-15	0.50621	3.1e-08	0.41567	0	0.529835	1.03e-08	0	1	1	13
KLHDC4	WDR4	0.432557	4.53e-06	0.427108	4.97e-06	0.494703	0	0.451456	3.17e-06	0	1	1	12
SLC7A5	WDR4	0.623777	1.51e-12	0.481056	1.79e-07	0.449625	0	0.518153	5.98e-08	1	1	1	24
FANCA	WDR4	0.534853	4.95e-09	0.552647	8.14e-10	0.516915	0	0.534805	1.92e-09	1	1	1	4
AURKB	WDR4	0.516131	2.05e-08	0.434486	3.26e-06	0.511897	0	0.487505	1.09e-06	0	1	1	19
POLDIP2	METTL1	0.587941	5.31e-11	0.414094	1.02e-05	0.436691	0	0.479576	3.4e-06	0	1	1	17
KIF18B	WDR4	0.547348	1.83e-09	0.554618	6.89e-10	0.496737	0	0.532901	8.39e-10	0	1	1	6
SLC25A19	WDR4	0.461438	8.22e-07	0.43616	2.96e-06	0.491793	0	0.46313	1.26e-06	0	1	1	3
RHBDF2	WDR4	0.594746	2.79e-11	0.449653	1.33e-06	0.447377	0	0.497259	4.43e-07	0	0	1	3
BIRC5	WDR4	0.599865	1.71e-11	0.409133	1.33e-05	0.445692	0	0.484897	4.45e-06	1	1	1	30
ALYREF	WDR4	0.531663	6.35e-09	0.472461	3.16e-07	0.539644	0	0.514589	1.08e-07	0	1	1	5
FOXK2	WDR4	0.586766	5.92e-11	0.445738	1.68e-06	0.415696	0	0.482733	5.61e-07	1	1	1	6
TYMS	WDR4	0.582541	8.75e-11	0.470038	3.7e-07	0.418475	0	0.490351	1.23e-07	1	1	1	17
NDC80	WDR4	0.544523	2.3e-09	0.493152	7.84e-08	0.42376	0	0.487145	2.69e-08	0	1	1	16
LMNB2	WDR4	0.627275	1.04e-12	0.412162	1.13e-05	0.608374	0	0.54927	3.78e-06	1	1	1	43
NCLN	WDR4	0.47617	3.24e-07	0.456068	8.97e-07	0.40697	0	0.446403	4.07e-07	1	1	1	10
NCLN	METTL1	0.563774	4.62e-10	0.357982	0.000164822	0.419715	0	0.447157	5.49e-05	1	1	1	10
DNMT1	WDR4	0.520699	1.46e-08	0.424975	5.61e-06	0.484742	0	0.476805	1.87e-06	1	1	1	98
ILF3	WDR4	0.489447	1.35e-07	0.42607	5.27e-06	0.468668	0	0.461395	1.8e-06	1	1	1	74
DDX39A	WDR4	0.457536	1.04e-06	0.436541	2.9e-06	0.484758	0	0.459612	1.31e-06	1	1	1	20
NR2C2AP	METTL1	0.305553	0.00160953	0.473419	2.97e-07	0.423864	0	0.400945	0.000536608	0	0	1	1
CCNE1	WDR4	0.565284	4.06e-10	0.455991	9.01e-07	0.507395	0	0.509557	3e-07	0	0	1	3
PDCD5	WDR4	0.419502	9.31e-06	0.46535	5.01e-07	0.452678	0	0.445843	3.27e-06	1	1	1	16
MRPS12	WDR4	0.37951	7.09e-05	0.444612	1.8e-06	0.421973	0	0.415365	2.42e-05	1	1	1	21
MRPS12	METTL1	0.53689	4.22e-09	0.372197	8.54e-05	0.404615	0	0.437901	2.85e-05	1	1	1	21
TIMM50	WDR4	0.449861	1.66e-06	0.491543	8.77e-08	0.421509	0	0.454304	5.83e-07	1	1	1	21
TIMM50	METTL1	0.516456	2e-08	0.351943	0.000215933	0.340245	0	0.402881	7.2e-05	1	1	1	21
NUP62	WDR4	0.446691	2e-06	0.451855	1.16e-06	0.411425	0	0.436657	1.06e-06	0	1	1	1
GINS1	WDR4	0.422033	8.11e-06	0.55569	6.29e-10	0.418039	0	0.465254	2.7e-06	1	0	1	20
TPX2	WDR4	0.565193	4.09e-10	0.426263	5.22e-06	0.4201	0	0.470519	1.74e-06	1	1	1	45
AHCY	WDR4	0.462663	7.62e-07	0.486096	1.28e-07	0.325757	0	0.424839	2.97e-07	1	1	1	11
AHCY	METTL1	0.55521	9.56e-10	0.370148	9.41e-05	0.484724	0	0.470027	3.14e-05	1	1	1	11
PIGU	METTL1	0.53116	6.6e-09	0.371534	8.81e-05	0.467527	0	0.45674	2.94e-05	0	1	1	7
FAM83D	WDR4	0.603365	1.21e-11	0.517219	1.37e-08	0.440594	0	0.520393	4.58e-09	0	0	1	8
MYBL2	WDR4	0.613556	4.37e-12	0.429228	4.41e-06	0.464541	0	0.502442	1.47e-06	1	1	1	29
AURKA	WDR4	0.558657	7.15e-10	0.548731	1.13e-09	0.413907	0	0.507098	6.15e-10	1	1	1	24
MRGBP	WDR4	0.433811	4.22e-06	0.490544	9.4e-08	0.473374	0	0.46591	1.44e-06	1	1	1	16
MIS18A	WDR4	0.55179	1.27e-09	0.442178	2.08e-06	0.468445	0	0.487471	6.94e-07	0	1	1	13
URB1	WDR4	0.510786	3.03e-08	0.463379	5.67e-07	0.420699	0	0.464955	1.99e-07	0	0	1	10
DONSON	WDR4	0.491629	1.16e-07	0.604031	7.14e-12	0.493448	0	0.529703	3.87e-08	0	1	1	19
PSMG1	WDR4	0.644602	1.54e-13	0.628605	5.42e-13	0.507361	0	0.593523	2.32e-13	1	1	1	10
RIPK4	WDR4	0.422835	7.76e-06	0.451677	1.17e-06	0.439119	0	0.437877	2.98e-06	0	0	1	5
RRP1	WDR4	0.57553	1.65e-10	0.536454	3.08e-09	0.727359	0	0.613114	1.08e-09	1	1	1	11
SUMO3	WDR4	0.595414	2.62e-11	0.436346	2.93e-06	0.442408	0	0.491389	9.76e-07	1	1	1	22
FAM207A	WDR4	0.501134	6.02e-08	0.513735	1.78e-08	0.644523	0	0.553131	2.6e-08	0	1	1	1
SLC19A1	WDR4	0.368643	0.000117861	0.557309	5.47e-10	0.613307	0	0.513086	3.93e-05	0	1	1	4
PCNT	WDR4	0.569147	2.9e-10	0.484286	1.44e-07	0.531222	0	0.528218	4.82e-08	0	1	1	16
YDJC	METTL1	0.419573	9.27e-06	0.447911	1.48e-06	0.424876	0	0.430787	3.58e-06	1	1	1	9
SUV39H1	WDR4	0.513471	2.49e-08	0.41139	1.18e-05	0.404425	0	0.443095	3.95e-06	0	0	1	1
TIMM8A	WDR4	0.50507	4.56e-08	0.408851	1.35e-05	0.541527	0	0.48515	4.53e-06	0	1	1	3
IRAK1	WDR4	0.726245	0	0.488269	1.1e-07	0.559993	0	0.591502	3.66e-08	1	1	1	26
UBL4A	WDR4	0.493681	1.01e-07	0.338751	0.00038243	0.407078	0	0.41317	0.00012751	1	0	1	5
DKC1	WDR4	0.617323	2.97e-12	0.540132	2.29e-09	0.545881	0	0.567779	7.65e-10	1	1	1	36
